# Supplementary material for: Antiviral Activities of Halogenated Emodin Derivatives against Human Coronavirus NL63
Source: Molecules. 2021 Nov 11;26(22):6825. doi: 10.3390/molecules26226825 (PMC8618202; doi:10.3390/molecules26226825)
Supplement: Supplementary file 1 [file molecules-26-06825-s001.zip]

Archive with 1 entries (1 files):
- molecules-1455949-supplementary.pdf
